# Supplementary material for: CO2 Reforming of Methane over Ru Supported Catalysts Under Mild Conditions
Source: Molecules. 2025 May 12;30(10):2135. doi: 10.3390/molecules30102135 (PMC12114345; doi:10.3390/molecules30102135)
Supplement: Supplementary file 1 [file molecules-30-02135-s001.zip]

Archive with 1 entries (1 files):
- molecules-3596048-supplementary.pdf
